# Supplementary material for: Multiple FGF4 Retrocopies Recently Derived within Canids
Source: Genes (Basel). 2020 Jul 23;11(8):839. doi: 10.3390/genes11080839 (PMC7465015; doi:10.3390/genes11080839)
Supplement: Supplementary file 1 [file genes-11-00839-s001.zip]

Archive with 9 entries (9 files):
- Figure_and_tables/figure_1.tif
- Figure_and_tables/S1_fig.tif
- Figure_and_tables/S2_fig.tif
- Figure_and_tables/S3_fig.tif
- Figure_and_tables/Sup_table_1.xlsx
- Figure_and_tables/Sup_table_2.xlsx
- Figure_and_tables/Sup_table_3.xlsx
- Figure_and_tables/Sup_table_4.xlsx
- Figure_and_tables/Sup_table_5.xlsx
