# Supplementary material for: Multiple FGF4 Retrocopies Recently Derived within Canids
Source: Genes (Basel). 2020 Jul 23;11(8):839. doi: 10.3390/genes11080839 (PMC7465015; doi:10.3390/genes11080839)
Supplement: Supplementary file 1 [file genes-11-00839-s001.zip › Figure_and_tables/Sup_table_1.xlsx]

## Sheet: Total
Breed	WGS Files inspected		Bioprojects	Number of files
Afghan Hound	3		PRJNA448733	722
Airedale Terrier	4		PRJEB16012	256
Alaskan Husky	2		PRJNA288568	52
Alaskan Malamute	4		PRJNA377155	101
Alpine Dachsbracke	2		PRJEB20635	97
American Hairless Terrier	1
American Staffordshire Terrier	1
Australian Cattle Dog	7
Australian Shepherd	2
Australian Terrier	2
Basenji	10
Basset Hound	1
Bavarian Hound	1
Beagle	12
Bearded Collie	8
Belgian Malinois	7
Belgian Sheepdog	8
Belgian Tervuren	12
Berger Blanc Suisse	1
Berger Picard	4
Bernese Mountain Dog	19
Bichon Frise	2
Black and Tan Coonhound	1
Black Russian Terrier	1
Bloodhound	2
Border Collie	22
Border Terrier	4
Borzoi	1
Boston Terrier	3
Bouvier des Flandres	3
Boxer	8
Brittany	5
Brussels Griffon	1
Bull Terrier	9
Bull Mastiff	1
Cairn Terrier	1
Cane Corso	1
Carolina dog	1
Caucasian Ovcharka	1
Cavalier King Charles Spaniel	3
Chesapeake Bay Retriever	1
Chihuahua	7
Chinese Crested	2
Indigenous Dog	101
Shar Pei	2
Chinook	1
Chow Chow	6
Clumber Spaniel	3
American Cocker Spaniel	8
Coyote	3
Curly-coated Retriever	5
Dachshund	8
Dalmatian	2
Dhole	1
Dingo	1
Doberman	6
Dogue de Bordeaux	2
Dutch Shepherd	1
East Siberian Laika	1
Elo	1
English bulldog	8
English Cocker Spaniel	6
English Mastiff	1
English Pointer	3
English Setter	3
English Springer Spaniel	2
Entlebucher Sennenhund	8
Eurasier	2
Field Spaniel	1
Finnish Lapphund	1
Flat Coated Retriever	5
Fonni dog	1
French Bulldog	5
German Hunting Terrier	1
German Shepherd	18
German shorthaired Pointer	3
German Wirehaired Pointer	3
Golden Jackel	1
Golder Retriever	36
Gordon Setter	2
Greate Dane	8
Great Pyrenees	4
Greater Swiss Mountain Dog	8
Greenland Dog	1
Greywolf	139
Greyhound	14
Grossspitz	1
Havanese	3
Heideterrier	1
Hovawart	3
Irish Setter	2
Irish Terrier	3
Irish Water Spaniel	3
Irish Wolfhound	2
Istrian Shorthaired Hound	1
Italian Greyhound	4
Jack Russel Terrier	7
Jagdterrier	1
Jamthund	1
Jindo	1
Keeshond	1
Kerry Blue Terrier	1
Komondor	1
Kromfohrländer	1
Kunming Dog	10
Labrador Retriever	43
Lagotto Romagnolo	10
Landseer	1
Lapponian Herder	1
Leonberger	35
Lowchen	1
Mastiff	2
Miniature Bull Terrier	2
Mini Poodle	2
Miniature Schnauzer	15
Mixed breed	21
Newfoundland	6
New Guinea Singing Dog	4
Norwegian Elkhound	2
Norwegian Lundehund	3
Norwich Terrier	4
Nova Scotia Duck Tolling Retriever	14
Papillon	3
Pekingese	2
Pembroke Welsh Corgi	3
Peruvian Inca Orchid	1
Petit Basset Griffon Vandeen	4
Pomeranian	4
Portuguese Pointer	1
Portuguese Podengo	1
Portuguese Water Dog	11
Pug	8
Red wolf	2
Rhodesian Ridgeback	6
Rottweiler	15
Saint Bernard	5
Saluki	7
Samoyed	2
Scottish Deerhound	1
Scottish Terrier	5
Shetland Sheepdog	5
Shiba Inu	2
Shih Tzu	4
Siberian Husky	5
Sloughi	4
Soft Coated Wheaten Terrer	4
Spanish Galgo	1
Spanish Water Dog	1
Spinone Italiano	1
Standard Poodle	7
Standard Schnauzer	5
Swedish Lapphund	1
Tibetan Mastiff	11
Tibetan Terrier	2
Tornjak	1
Toy Poodle	2
Vizla	1
Weimaraner	7
Welsh Springer Spaniel	11
west highland white terrier	25
Wirehaired Pointing Griffon	11
Whippet	8
Xiasi Dog	1
Xoloitzcuintli	2
Yorkshire terrier	79
Zwergschnauzer	3
