# Supplementary material for: Multiple FGF4 Retrocopies Recently Derived within Canids
Source: Genes (Basel). 2020 Jul 23;11(8):839. doi: 10.3390/genes11080839 (PMC7465015; doi:10.3390/genes11080839)
Supplement: Supplementary file 1 [file genes-11-00839-s001.zip › Figure_and_tables/Sup_table_2.xlsx]

## Sheet: Sheet1
Retrocopy Assay	Forward	Reverse	Internal	product size:copy present	product size: no retrocopy
FGF4L1	TTGGGAATGTCAAACCACTG	GTTCCCTCCATTTCGGTTTT	GTCCGTGCGGTGAAATAAAA	168	388
FGF4L2	ACAGCTGGCATGGTCAGTTA	TGCTGTAGATTTTGAGGTGTCTTT	GTCCGTGCGGTGAAATAAAA	654	338
FGF4L5	ACTTCCCATGGCTTCTTCAG	GGTTAACTTTCTCTTGCCTGTTG	GTCCGTGCGGTGAAATAAAA	668	493
FGF4L7	GCTACATGCCTCATTAATGTTCAG	ATTGCCATTCCCCAGATAAA	GTCCGTGCGGTGAAATAAAA	626	451
FGF4L4	CACTCAAACCCTCCTGGACT	AGATCCAATCGCATTTGTGG	GTCCGTGCGGTGAAATAAAA	605	500
FGF4L3	CTGTCAGGTACATCCAGTGTCTG	AGTGGTTGCATACAACAAACAA	GTCCGTGCGGTGAAATAAAA	651	283
FGF4L6	TGTCCTTCATGATAAAATGCAAA	GAAGGAAAGAAATCGCAGGA	GTCCGTGCGGTGAAATAAAA	580	691
	Forward	Reverse		product size FGF4 retrocopy	product size FGF4 gene
FGF4 exon-exon Assay	GACTACCTCCTGGGCATCAA	GTCTTCCCGTTCTTGCTCAG		337	1444
Inverse PCR primers	CTTCACCGAGGAGTGCAAGT	TTGATGCCCAGGAGGTAGTC
FGF4 primers for Sanger sequencing
FGF4_F1	GACTACCTCCTGGGCATCAA
FGF4_F2	CTGAGCAAGAACGGGAAGAC
FGF4_F3	AGTCAATCTTCCTCCATCTCC
FGF4_F4	GTGTTTGCATGGAGGAAGGT
FGF4_F5	AGCCTGATGGCTGGACTGTA
FGF4_R1	TTGATGCCCAGGAGGTAGTC
FGF4_R2	GTCTTCCCGTTCTTGCTCAG
FGF4_R3	ACAGAGAAACATGGGCTGTG
FGF4_R4	TTGGGCTCTGAGATGAGACA
