# Supplementary material for: Multiple FGF4 Retrocopies Recently Derived within Canids
Source: Genes (Basel). 2020 Jul 23;11(8):839. doi: 10.3390/genes11080839 (PMC7465015; doi:10.3390/genes11080839)
Supplement: Supplementary file 1 [file genes-11-00839-s001.zip › Figure_and_tables/Sup_table_3.xlsx]

## Sheet: Sheet1
Breed	Homozygous wild type	Heterozyogous	Homozygous FGF4L3	total	FGF4L3 allele frequency
Nova Scotian Duck Tolling Retriever	83	17	0	100	0.085
Breed	Homozygous wild type	Heterozyogous	Homozygous FGF4L4	total	FGF4L4 allele frequency
Border Terrier	2	14	16	32	0.71875
Norfolk Terrier	4	6	0	10	0.3
Norwich Terrier	21	8	1	30	0.166667
Skye Terrier	9	1	0	10	0.05
Australian Terrier	4	0	0	4	0
Basset Hound	3	0	0	3	0
Cairn Terrier	3	0	0	3	0
Cavelier King Charles Spaniel	5	0	0	5	0
Chihuahua	5	0	0	5	0
Dandie Dinmont Terrier	3	0	0	3	0
English Bull Terrier	3	0	0	3	0
Fox Terrier	6	0	0	6	0
Maltese	4	0	0	4	0
Manchester Terrier	2	0	0	2	0
Russell Terrier	3	0	0	3	0
Scottish Terrier	3	0	0	3	0
Sealyham Terrier	3	0	0	3	0
Silky Terrier	3	0	0	3	0
Smooth Fox Terrier	3	0	0	3	0
Soft Coated Wheaten Terrier	3	0	0	3	0
Welsh Corgi, Cardigan	10	0	0	10	0
Welsh Corgi, Pembroke	11	0	0	11	0
Welsh Terrier	3	0	0	3	0
Wire Fox Terrier	3	0	0	3	0
Breed	Homozygous wild type	Heterozyogous	Homozygous FGF4L5	total	FGF4L5 allele frequency
Dutch Shepherd	0	1	0	1	N/A
Shetland Sheepdog	57	1	0	58	0.00862069
Anatolian Shepperd Dog	5	0	0	5	0
Australian Shepherd	19	0	0	19	0
Belgian Malinois	14	0	0	14	0
Breed	Homozygous wild type	Heterozyogous	Homozygous FGF4L6	total	FGF4L6 allele frequency
Red Wolf	9	5	0	14	0.178571
Breed	Homozygous wild type	Heterozyogous	Homozygous FGF4L7	total	FGF4L7 allele frequency
Shar Pei	9	11	2	22	0.340909
MIX - Pit Bull Terrier	94	3	0	97	0.0154639
Chow Chow	22	0	0	22	0
Mastiff	4	0	0	4	0
Pekingese	8	0	0	8	0
Pit Bull Terrier	107	0	0	107	0
Pug	10	0	0	10	0
Tibetan Terrier	6	0	0	6	0
