# Supplementary material for: Multiple FGF4 Retrocopies Recently Derived within Canids
Source: Genes (Basel). 2020 Jul 23;11(8):839. doi: 10.3390/genes11080839 (PMC7465015; doi:10.3390/genes11080839)
Supplement: Supplementary file 1 [file genes-11-00839-s001.zip › Figure_and_tables/Sup_table_4.xlsx]

## Sheet: Sheet1
breed	Acession	FGF4 Retrocopy
Nova Scotia Duck Tolling Retriever	SRR5311660	FGF4L3
Nova Scotia Duck Tolling Retriever	SRR5311637	FGF4L3
Nova Scotia Duck Tolling Retriever	SRR5311636	FGF4L3
Norwich Terrier	ERR1990007	FGF4L4
Norwich Terrier	ERR1990008	FGF4L4
Belgian Malinois	ERR1688123	FGF4L5
Dutch Shepherd	ERR2865334	FGF4L5
Red Wolf	SRR7107783	FGF4L6
Red Wolf	SRR7107784	FGF4L6
