# Supplementary material for: Multiple FGF4 Retrocopies Recently Derived within Canids
Source: Genes (Basel). 2020 Jul 23;11(8):839. doi: 10.3390/genes11080839 (PMC7465015; doi:10.3390/genes11080839)
Supplement: Supplementary file 1 [file genes-11-00839-s001.zip › Figure_and_tables/Sup_table_5.xlsx]

## Sheet: Sheet1
						Red wolf	Red wolf	wolf	wolf	wolf	wolf	wolf	wolf	wolf	wolf	wolf	wolf	wolf	wolf	wolf	wolf	wolf	wolf	wolf	wolf	wolf	wolf	wolf	wolf	wolf	wolf	wolf	wolf	wolf	wolf	wolf	wolf	wolf	wolf	wolf	wolf	wolf	wolf	wolf	wolf	wolf	wolf	wolf	wolf
subspecies unique to	POS	REF	ALT	QUAL	INFO	wolf26	wolf25	wolf37	wolf23	wolf06	wolf31	wolf36	wolf30	wolf02	wolf27	wolf24	wolf32	wolf01	wolf07	wolf35	wolf04	wolf21	wolf03	wolf33	wolf22	wolf28	wolf19	wolf29	wolf18	wolf05	wolf20	wolf08	wolf34	wolf38	wolfTibetan04	wolfTibetan08	wolfTibetan06	wolfTibetan05	wolfTibetan07	wolfTibetan01	wolfTibetan03	wolfTibetan02	wolf39	Alaskanwolf	Algonquinwolf13467	Quebecwolf	wolf42	Algonquinwolf13470	wolf41
redwolf/coyote	48415211	A	T	746.28	AC=2;AF=1.395e-03;AN=1434;BaseQRankSum=-3.610e-01;DP=16909;ExcessHet=3.0560;FS=5.519;InbreedingCoeff=-0.0110;MLEAC=2;MLEAF=1.395e-03;MQ=60.00;MQRankSum=0.00;QD=17.36;ReadPosRankSum=1.74;SOR=1.751;VQSLOD=1.99;culprit=DP	0/0:9,1:10:0:0,0,206	0/1:6,28:.:75:727,0,75:2,4,9,19	0/0:6,1:7:0:0,0,144	0/0:11,0:11:24:0,24,360	0/0:3,0:3:3:0,3,45	0/0:10,0:10:24:0,24,360	0/0:2,0:2:3:0,3,45	0/0:6,0:6:18:0,18,157	0/0:8,0:8:18:0,18,270	0/0:16,0:16:48:0,48,482	0/0:30,0:30:75:0,75,1125	0/0:18,0:18:48:0,48,720	0/0:7,0:7:15:0,15,225	0/0:6,1:7:0:0,0,147	0/0:5,0:5:15:0,15,155	0/0:6,0:6:15:0,15,225	0/0:4,0:4:9:0,9,135	0/0:15,0:15:39:0,39,585	0/0:28,0:28:75:0,75,1125	0/0:19,0:19:57:0,57,568	0/0:23,0:23:66:0,66,990	0/0:21,0:21:57:0,57,855	0/0:26,0:26:75:0,75,1125	0/0:13,0:13:36:0,36,540	0/0:28,0:28:72:0,72,1080	0/0:44,0:44:99:0,117,1755	0/0:17,0:17:45:0,45,675	0/0:16,0:16:39:0,39,585	0/0:8,0:8:24:0,24,216	0/0:27,0:27:72:0,72,1080	0/0:26,0:26:72:0,72,1080	0/0:23,0:23:54:0,54,810	0/0:17,0:17:51:0,51,521	0/0:23,0:23:66:0,66,990	0/0:22,0:22:63:0,63,945	0/0:21,0:21:57:0,57,855	0/0:24,1:25:55:0,55,709	0/0:32,0:32:90:0,90,1350	0/0:5,0:5:15:0,15,152	0/0:3,0:3:9:0,9,84	0/0:1,0:1:3:0,3,28	0/0:48,0:48:99:0,120,1800	0/0:5,0:5:15:0,15,144	0/0:50,0:50:99:0,120,1800
	48415400	A	C	65577.8	AC=167;AF=0.119;AN=1408;BaseQRankSum=-7.130e-01;ClippingRankSum=0.00;DP=15796;ExcessHet=0.0908;FS=1.094;InbreedingCoeff=0.0552;MLEAC=164;MLEAF=0.116;MQ=47.09;MQRankSum=0.00;QD=18.35;ReadPosRankSum=0.116;SOR=0.622;VQSLOD=8.98;culprit=MQRankSum	0/0:5,0:5:12:.:.:0,12,180	0/0:46,0:46:99:.:.:0,111,1665	./.:3,10:13:.:.:.:0,0,0	0/0:5,0:5:9:.:.:0,9,135	./.:1,1:2:.:.:.:0,0,0	0/0:12,0:12:30:.:.:0,30,450	0/0:1,0:1:3:.:.:0,3,27	0/0:4,0:4:3:.:.:0,3,45	0/0:2,0:2:3:.:.:0,3,45	0/0:21,0:21:54:.:.:0,54,810	0/0:28,0:28:69:.:.:0,69,1035	0/0:3,0:3:9:.:.:0,9,85	0/0:5,0:5:12:.:.:0,12,180	0/0:5,0:5:12:.:.:0,12,180	0/0:6,0:6:9:.:.:0,9,135	0/0:7,0:7:15:.:.:0,15,225	0/0:6,0:6:12:.:.:0,12,180	0/0:7,0:7:15:.:.:0,15,225	0/0:9,0:9:24:.:.:0,24,360	0/1:12,8:.:99:0|1:48415386_GAA_G:290,0,480:6,6,5,3	0/1:12,9:.:99:0|1:48415400_A_C:316,0,460:8,4,3,6	0/1:8,15:.:99:0|1:48415386_GAA_G:594,0,333:5,3,8,7	0/1:9,7:.:99:0|1:48415386_GAA_G:267,0,441:7,2,6,1	0/1:8,8:.:99:0|1:48415386_GAA_G:306,0,464:5,3,6,2	1/1:0,23:.:75:1|1:48415386_GAA_G:1092,75,0:0,0,13,10	1/1:0,29:.:93:1|1:48415386_GAA_G:1306,93,0:0,0,15,14	1/1:2,26:.:49:.:.:692,49,0:2,0,15,11	1/1:0,3:3:9:1|1:48415386_GAA_G:135,9,0:0,0,0,3	1/1:0,3:3:9:1|1:48415386_GAA_G:135,9,0:0,0,2,1	0/0:15,0:15:39:.:.:0,39,585	0/0:19,0:19:42:.:.:0,42,630	0/0:28,0:28:75:.:.:0,75,1125	0/1:3,12:.:99:0|1:48415386_GAA_G:492,0,111:1,2,2,10	0/1:6,9:.:99:0|1:48415386_GAA_G:353,0,285:3,3,6,3	0/1:9,12:.:99:1|0:48415370_G_GA:474,0,368:5,4,5,7	1/1:0,20:.:63:1|1:48415386_GAA_G:905,63,0:0,0,11,9	1/1:0,26:.:78:1|1:48415386_GAA_G:1154,78,0:0,0,13,13	0/0:18,0:18:51:.:.:0,51,765	0/0:3,3:6:0:.:.:0,0,1	0/0:2,0:2:6:.:.:0,6,52	0/0:3,1:4:0:.:.:0,0,50	0/1:9,8:17:99:0|1:48415400_A_C:306,0,377:6,3,1,7	0/1:1,6:7:24:0|1:48415400_A_C:249,0,24:1,0,3,3	0/1:22,16:38:99:0|1:48415400_A_C:606,0,1143:14,8,8,8
	48415405	C	A	66641.1	AC=168;AF=0.118;AN=1418;BaseQRankSum=0.380;ClippingRankSum=0.00;DP=15529;ExcessHet=0.1060;FS=0.522;InbreedingCoeff=0.0560;MLEAC=174;MLEAF=0.123;MQ=47.27;MQRankSum=0.00;QD=18.35;ReadPosRankSum=0.184;SOR=0.619;VQSLOD=8.92;culprit=MQRankSum	0/0:4,0:4:12:.:.:0,12,112	0/0:42,0:42:99:.:.:0,120,1800	./.:4,8:12:.:.:.:0,0,0	0/0:1,1:2:0:.:.:0,0,12	0/0:1,1:2:0:.:.:0,0,9	0/0:12,0:12:30:.:.:0,30,450	0/0:2,0:2:3:.:.:0,3,45	0/0:2,0:2:3:.:.:0,3,45	0/0:2,0:2:6:.:.:0,6,58	0/0:24,0:24:63:.:.:0,63,945	0/0:25,0:25:60:.:.:0,60,900	0/0:3,0:3:9:.:.:0,9,82	0/0:4,0:4:9:.:.:0,9,135	0/0:5,0:5:12:.:.:0,12,180	0/0:5,0:5:9:.:.:0,9,135	0/0:6,0:6:15:.:.:0,15,225	0/0:6,0:6:9:.:.:0,9,135	0/0:8,0:8:21:.:.:0,21,315	0/0:9,0:9:24:.:.:0,24,360	0/1:11,8:.:99:0|1:48415386_GAA_G:290,0,465:6,5,5,3	0/1:11,9:.:99:0|1:48415400_A_C:317,0,417:7,4,3,6	0/1:8,15:.:99:0|1:48415386_GAA_G:619,0,330:5,3,8,7	0/1:8,7:.:99:0|1:48415386_GAA_G:270,0,404:6,2,6,1	0/1:9,10:.:99:0|1:48415386_GAA_G:360,0,421:5,4,8,2	1/1:0,24:.:72:1|1:48415386_GAA_G:1052,72,0:0,0,14,10	1/1:0,25:.:81:1|1:48415386_GAA_G:1161,81,0:0,0,12,13	1/1:0,29:.:87:.:.:1284,87,0:0,0,18,11	1/1:0,3:3:9:1|1:48415386_GAA_G:135,9,0:0,0,0,3	1/1:0,3:3:9:1|1:48415386_GAA_G:135,9,0:0,0,2,1	0/0:16,0:16:45:.:.:0,45,675	0/0:18,0:18:45:.:.:0,45,675	0/0:30,0:30:84:.:.:0,84,1260	0/1:3,12:.:99:0|1:48415386_GAA_G:492,0,111:1,2,2,10	0/1:6,8:.:99:0|1:48415386_GAA_G:318,0,288:3,3,5,3	0/1:9,12:.:99:1|0:48415370_G_GA:477,0,326:6,3,5,7	1/1:0,22:.:72:1|1:48415386_GAA_G:991,72,0:0,0,12,10	1/1:0,27:.:81:1|1:48415386_GAA_G:1183,81,0:0,0,14,13	0/0:19,0:19:48:.:.:0,48,720	./.:3,3:6:.:.:.:0,0,0	0/0:2,0:2:6:.:.:0,6,54	0/0:4,1:5:0:.:.:0,0,76	0/1:10,8:18:99:0|1:48415400_A_C:306,0,377:6,4,1,7	0/1:2,7:9:42:0|1:48415400_A_C:271,0,42:2,0,3,4	0/1:24,18:42:99:0|1:48415400_A_C:648,0,1169:16,8,9,9
	48415506	C	T	5745.89	AC=33;AF=0.023;AN=1434;BaseQRankSum=2.01;ClippingRankSum=0.00;DP=17113;ExcessHet=1.0543;FS=0.521;InbreedingCoeff=0.0031;MLEAC=32;MLEAF=0.022;MQ=35.61;MQRankSum=0.00;QD=11.01;ReadPosRankSum=0.382;SOR=0.682;VQSLOD=7.41;culprit=DP	0/0:14,0:14:42:.:.:0,42,367	0/0:45,0:45:99:.:.:0,114,1710	0/0:7,0:7:18:.:.:0,18,270	0/0:7,1:8:1:.:.:0,1,161	0/0:2,0:2:6:.:.:0,6,53	0/0:12,0:12:33:.:.:0,33,495	0/0:4,0:4:6:.:.:0,6,90	0/0:6,0:6:15:.:.:0,15,225	0/0:9,0:9:27:.:.:0,27,233	0/0:24,0:24:63:.:.:0,63,945	0/0:34,0:34:75:.:.:0,75,1125	0/0:14,0:14:18:.:.:0,18,270	0/0:7,0:7:18:.:.:0,18,270	0/0:2,0:2:6:.:.:0,6,51	0/0:10,0:10:21:.:.:0,21,315	0/0:13,0:13:30:.:.:0,30,450	0/0:4,0:4:12:.:.:0,12,94	0/0:6,0:6:18:.:.:0,18,136	0/0:30,0:30:84:.:.:0,84,1260	0/0:24,0:24:69:.:.:0,69,1035	0/0:28,0:28:75:.:.:0,75,1125	0/0:24,0:24:60:.:.:0,60,900	0/0:23,0:23:60:.:.:0,60,900	0/0:20,0:20:57:.:.:0,57,855	0/0:34,0:34:84:.:.:0,84,1260	0/0:24,0:24:60:.:.:0,60,900	0/0:25,0:25:63:.:.:0,63,945	0/0:16,0:16:48:.:.:0,48,391	0/0:14,0:14:42:.:.:0,42,365	0/0:31,0:31:87:.:.:0,87,1305	0/0:22,0:22:57:.:.:0,57,855	0/0:19,1:20:39:.:.:0,39,484	0/0:18,0:18:54:.:.:0,54,443	0/0:20,0:20:54:.:.:0,54,810	0/0:33,0:33:81:.:.:0,81,1215	0/0:20,0:20:57:.:.:0,57,855	0/0:32,0:32:84:.:.:0,84,1260	0/0:26,0:26:69:.:.:0,69,1035	1/1:1,8:9:4:.:.:217,4,0:0,1,4,4	0/0:4,0:4:12:.:.:0,12,102	0/0:8,0:8:24:.:.:0,24,189	0/0:25,0:25:69:.:.:0,69,1035	0/0:12,0:12:30:.:.:0,30,450	0/0:64,0:64:99:.:.:0,120,1800
	48415585	A	G	115535	AC=383;AF=0.268;AN=1430;BaseQRankSum=-9.220e-01;ClippingRankSum=0.00;DB;DP=16128;ExcessHet=1.4074;FS=0.000;InbreedingCoeff=-0.0013;MLEAC=381;MLEAF=0.266;MQ=43.23;MQRankSum=0.00;POSITIVE_TRAIN_SITE;QD=13.22;ReadPosRankSum=0.140;SOR=0.712;VQSLOD=9.17;culprit=MQRankSum	0/1:4,4:.:65:.:.:74,0,65:1,3,3,1	0/0:35,0:35:99:.:.:0,102,1530	0/1:6,5:11:99:.:.:110,0,229:4,2,4,1	1/1:0,8:.:24:.:.:239,24,0:0,0,3,5	0/0:4,0:4:9:.:.:0,9,135	0/0:13,0:13:36:.:.:0,36,540	./.:0,0:0:.:.:.:0,0,0	0/0:7,0:7:21:.:.:0,21,198	0/0:7,0:7:15:.:.:0,15,225	0/0:17,0:17:39:.:.:0,39,585	0/0:38,0:38:99:.:.:0,105,1575	0/0:13,0:13:30:.:.:0,30,450	0/0:11,0:11:30:.:.:0,30,450	0/1:1,3:.:18:.:.:53,0,18:0,1,2,1	0/0:9,0:9:24:.:.:0,24,360	0/1:4,5:.:92:.:.:116,0,92:2,2,3,2	0/0:5,0:5:15:.:.:0,15,140	0/0:6,0:6:18:.:.:0,18,176	0/1:6,19:25:80:.:.:423,0,80:2,4,12,7	0/1:10,12:.:99:.:.:288,0,237:5,5,7,5	0/0:27,0:27:72:.:.:0,72,1080	0/1:10,5:.:99:.:.:111,0,260:7,3,5,0	0/0:17,0:17:39:.:.:0,39,585	0/0:24,0:24:66:.:.:0,66,990	0/0:29,0:29:75:.:.:0,75,1125	0/1:16,17:.:99:.:.:398,0,384:7,9,7,10	0/0:22,0:22:60:.:.:0,60,900	0/0:13,0:13:30:.:.:0,30,450	0/0:11,1:12:7:.:.:0,7,287	0/0:27,0:27:72:.:.:0,72,1080	0/0:27,0:27:72:.:.:0,72,1080	0/0:14,0:14:36:.:.:0,36,540	0/0:21,0:21:54:.:.:0,54,810	0/0:21,0:21:54:.:.:0,54,810	0/1:10,11:.:99:.:.:259,0,236:6,4,9,2	0/0:22,0:22:57:.:.:0,57,855	0/0:28,0:28:72:.:.:0,72,1080	0/0:17,0:17:48:.:.:0,48,720	0/0:9,0:9:24:.:.:0,24,360	1/1:0,8:8:24:.:.:227,24,0:0,0,4,4	1/1:0,3:3:9:1|1:48415585_A_G:100,9,0:0,0,2,1	0/0:37,0:37:99:.:.:0,105,1575	0/1:5,3:8:63:.:.:63,0,127:5,0,2,1	0/0:51,0:51:99:.:.:0,120,1800
wolves	48415592	C	T	2676.84	AC=11;AF=7.671e-03;AN=1434;BaseQRankSum=1.13;ClippingRankSum=0.00;DP=16315;ExcessHet=0.0010;FS=0.517;InbreedingCoeff=0.1721;MLEAC=10;MLEAF=6.974e-03;MQ=49.10;MQRankSum=0.00;QD=12.57;ReadPosRankSum=0.529;SOR=0.753;VQSLOD=6.57;culprit=ReadPosRankSum	0/0:9,0:9:27:0,27,236	0/0:40,0:40:99:0,102,1530	0/1:5,7:12:99:165,0,173:4,1,4,3	0/0:7,0:7:21:0,21,201	0/0:3,0:3:6:0,6,90	0/0:15,1:16:37:0,37,420	./.:0,0:0:.:0,0,0	0/0:6,0:6:18:0,18,165	0/0:7,0:7:18:0,18,270	0/0:16,0:16:33:0,33,495	0/0:37,0:37:99:0,105,1575	0/0:10,0:10:30:0,30,268	0/0:12,0:12:33:0,33,495	0/0:4,0:4:12:0,12,116	0/0:8,0:8:21:0,21,315	0/0:7,0:7:18:0,18,270	0/0:5,0:5:12:0,12,180	0/0:7,0:7:21:0,21,204	0/0:26,0:26:72:0,72,1080	0/0:23,0:23:60:0,60,900	0/0:29,0:29:78:0,78,1170	0/0:14,0:14:39:0,39,585	0/0:16,0:16:39:0,39,585	0/0:26,0:26:72:0,72,1080	0/1:15,13:.:99:317,0,343:11,4,10,3	0/0:36,0:36:99:0,99,1485	0/0:23,0:23:63:0,63,945	1/1:1,10:11:23:273,23,0:0,1,6,4	1/1:0,12:12:36:347,36,0:0,0,5,7	0/0:27,0:27:75:0,75,1125	0/0:29,0:29:69:0,69,1035	0/0:16,0:16:42:0,42,630	0/1:4,15:.:69:369,0,69:1,3,6,9	0/1:9,15:.:99:399,0,204:8,1,12,3	0/0:24,0:24:69:0,69,1035	0/0:21,0:21:54:0,54,810	0/0:27,0:27:75:0,75,1125	0/0:19,0:19:54:0,54,810	0/0:8,0:8:24:0,24,244	0/0:9,0:9:27:0,27,261	0/0:3,0:3:9:0,9,81	0/1:20,19:39:99:434,0,397:13,7,14,5	0/0:8,0:8:15:0,15,225	0/1:31,22:53:99:458,0,707:13,18,11,11
	48415608	T	C	184113	AC=508;AF=0.355;AN=1430;BaseQRankSum=-5.400e-01;ClippingRankSum=0.00;DB;DP=16424;ExcessHet=0.1010;FS=0.000;InbreedingCoeff=0.0539;MLEAC=510;MLEAF=0.357;MQ=43.64;MQRankSum=0.00;POSITIVE_TRAIN_SITE;QD=17.55;ReadPosRankSum=0.193;SOR=0.682;VQSLOD=9.56;culprit=DP	0/1:3,5:.:55:.:.:120,0,55:1,2,2,3	0/1:32,8:.:99:.:.:119,0,820:23,9,4,4	0/1:6,6:12:99:.:.:134,0,131:4,2,5,1	1/1:0,8:.:24:.:.:235,24,0:0,0,3,5	0/1:1,2:.:22:.:.:53,0,22:0,1,1,1	0/0:14,0:14:33:.:.:0,33,495	./.:0,0:0:.:.:.:0,0,0	0/0:7,0:7:18:.:.:0,18,270	0/0:6,0:6:18:.:.:0,18,166	0/0:15,0:15:45:.:.:0,45,449	0/0:31,0:31:69:.:.:0,69,1035	0/0:12,0:12:33:.:.:0,33,495	0/0:12,0:12:36:.:.:0,36,340	0/1:2,3:.:46:.:.:73,0,46:0,2,2,1	0/0:9,0:9:24:.:.:0,24,360	0/0:6,0:6:12:.:.:0,12,180	0/0:6,0:6:18:.:.:0,18,171	0/0:7,0:7:18:.:.:0,18,270	0/1:6,18:24:99:.:.:406,0,105:2,4,12,6	1/1:0,24:.:72:.:.:716,72,0:0,0,13,11	0/1:12,11:.:99:.:.:260,0,293:7,5,6,5	0/1:8,6:.:99:.:.:114,0,198:7,1,6,0	0/1:8,7:.:99:.:.:159,0,190:3,5,4,3	0/1:14,11:.:99:.:.:242,0,341:12,2,9,2	0/1:11,16:.:99:.:.:376,0,245:8,3,11,5	1/1:0,36:.:99:.:.:1085,108,0:0,0,16,20	1/1:0,22:.:66:.:.:673,66,0:0,0,10,12	0/0:11,0:11:27:.:.:0,27,405	0/0:7,1:8:3:.:.:0,3,192	0/0:26,0:26:75:.:.:0,75,1125	0/0:21,0:21:54:.:.:0,54,810	0/0:18,0:18:48:.:.:0,48,720	0/0:20,0:20:60:.:.:0,60,618	0/0:22,0:22:60:.:.:0,60,900	1/1:0,27:.:81:.:.:950,81,0:0,0,17,10	1/1:0,21:.:63:.:.:617,63,0:0,0,13,8	1/1:0,23:.:69:.:.:668,69,0:0,0,15,8	0/0:18,0:18:45:.:.:0,45,675	0/1:2,7:9:33:.:.:184,0,33:1,1,3,4	1/1:0,9:9:27:.:.:257,27,0:0,0,3,6	1/1:0,1:1:3:1|1:48415585_A_G:28,3,0:0,0,1,0	0/0:40,0:40:99:.:.:0,117,1755	1/1:0,8:8:24:.:.:232,24,0:0,0,7,1	0/0:55,0:55:99:.:.:0,120,1800
	48415661	G	A	45381.1	AC=170;AF=0.118;AN=1436;BaseQRankSum=1.38;ClippingRankSum=0.00;DP=16444;ExcessHet=0.7779;FS=0.519;InbreedingCoeff=0.0209;MLEAC=171;MLEAF=0.119;MQ=48.89;MQRankSum=0.00;QD=10.22;ReadPosRankSum=0.079;SOR=0.691;VQSLOD=8.65;culprit=DP	0/1:4,6:.:10:122,0,10:4,0,1,5	0/1:8,30:.:59:711,0,59:7,1,19,11	0/0:7,0:7:18:0,18,270	0/0:1,0:1:3:0,3,29	0/1:1,3:.:17:69,0,17:0,1,2,1	0/0:16,0:16:45:0,45,675	0/0:1,0:1:3:0,3,28	0/0:8,0:8:18:0,18,270	0/0:10,0:10:30:0,30,240	0/0:18,0:18:45:0,45,675	0/0:24,0:24:54:0,54,810	0/0:4,0:4:12:0,12,98	0/0:9,0:9:21:0,21,315	0/0:7,0:7:18:0,18,270	0/0:11,0:11:27:0,27,405	0/0:5,0:5:12:0,12,180	0/0:3,0:3:9:0,9,74	0/0:10,0:10:30:0,30,224	0/0:17,0:17:48:0,48,720	0/1:13,7:.:99:146,0,289:9,4,6,1	0/1:12,11:.:99:238,0,241:3,9,6,5	0/0:20,0:20:57:0,57,855	0/1:9,10:.:99:233,0,195:4,5,6,4	0/1:15,14:.:99:293,0,288:11,4,11,3	0/1:16,15:.:99:340,0,166:12,4,9,6	0/1:17,19:.:99:452,0,352:10,7,9,10	1/1:0,20:.:60:579,60,0:0,0,7,13	0/0:5,0:5:15:0,15,102	0/0:8,0:8:24:0,24,214	0/0:19,0:19:51:0,51,765	0/0:25,0:25:57:0,57,855	0/0:27,0:27:75:0,75,1125	0/0:28,0:28:75:0,75,1125	0/0:24,0:24:63:0,63,945	0/1:17,10:.:99:203,0,303:8,9,6,4	1/1:0,23:.:69:689,69,0:0,0,16,7	1/1:0,23:.:69:687,69,0:0,0,15,8	0/0:27,0:27:81:0,81,673	0/1:5,6:11:91:138,0,91:1,4,1,5	0/0:9,0:9:27:0,27,236	./.:1,1:2:.:0,0,0	0/0:53,0:53:99:0,120,1800	0/1:5,5:10:50:108,0,50:4,1,5,0	0/0:51,0:51:99:0,120,1800
red wolves	48415685	CA	C	730.09	AC=2;AF=1.391e-03;AN=1438;BaseQRankSum=0.586;DP=17545;ExcessHet=3.0285;FS=0.000;InbreedingCoeff=0.0056;MLEAC=2;MLEAF=1.391e-03;MQ=60.00;MQRankSum=2.10;NEGATIVE_TRAIN_SITE;QD=12.81;ReadPosRankSum=1.40;SOR=0.776;VQSLOD=-1.991e+00;culprit=MQRankSum	0/1:7,3:.:75:75,0,225:4,3,0,3	0/1:22,25:.:99:739,0,679:13,9,17,8	0/0:10,0:10:27:0,27,405	0/0:3,0:3:9:0,9,91	0/0:4,0:4:12:0,12,121	0/0:16,0:16:39:0,39,585	0/0:4,0:4:12:0,12,105	0/0:7,0:7:15:0,15,225	0/0:10,0:10:24:0,24,360	0/0:17,0:17:42:0,42,630	0/0:23,0:23:63:0,63,945	0/0:5,0:5:12:0,12,180	0/0:8,0:8:18:0,18,270	0/0:5,0:5:12:0,12,180	0/0:15,0:15:36:0,36,540	0/0:9,0:9:27:0,27,278	0/0:4,1:5:0:0,0,95	0/0:15,0:15:45:0,45,390	0/0:17,0:17:45:0,45,675	0/0:26,0:26:75:0,75,1125	0/0:26,0:26:66:0,66,990	0/0:28,0:28:84:0,84,841	0/0:17,0:17:45:0,45,675	0/0:30,0:30:78:0,78,1170	0/0:35,0:35:99:0,102,1530	0/0:38,0:38:99:0,102,1530	0/0:23,0:23:66:0,66,990	0/0:7,0:7:21:0,21,175	0/0:8,0:8:15:0,15,225	0/0:22,0:22:60:0,60,900	0/0:33,0:33:96:0,96,1440	0/0:33,0:33:90:0,90,1350	0/0:32,0:32:90:0,90,1350	0/0:20,0:20:45:0,45,675	0/0:28,0:28:72:0,72,1080	0/0:23,0:23:57:0,57,855	0/0:26,0:26:75:0,75,1125	0/0:31,0:31:78:0,78,1170	0/0:8,0:8:21:0,21,315	0/0:9,0:9:27:0,27,263	0/0:2,0:2:6:0,6,57	0/0:51,1:52:99:0,120,1800	0/0:11,0:11:30:0,30,450	0/0:50,0:50:99:0,120,1800
wolves/coyote	48415971	G	A	1765.69	AC=9;AF=6.233e-03;AN=1444;BaseQRankSum=1.20;DP=19003;ExcessHet=0.0000;FS=1.126;InbreedingCoeff=0.4144;MLEAC=7;MLEAF=4.848e-03;MQ=42.43;MQRankSum=0.153;QD=17.84;ReadPosRankSum=-5.460e-01;SOR=0.996;VQSLOD=-1.470e+00;culprit=DP	0/0:15,0:15:24:0,24,360	0/0:70,0:70:99:0,120,1800	0/0:11,0:11:33:0,33,309	0/0:5,0:5:9:0,9,135	0/0:7,0:7:9:0,9,135	0/0:11,0:11:30:0,30,450	0/0:1,0:1:3:0,3,25	0/0:8,0:8:24:0,24,230	0/0:7,0:7:21:0,21,202	0/0:23,0:23:66:0,66,990	0/0:34,0:34:84:0,84,1260	0/0:7,1:8:9:0,9,183	0/0:16,0:16:36:0,36,540	0/0:7,0:7:15:0,15,225	0/0:16,0:16:48:0,48,477	0/0:9,0:9:27:0,27,262	0/0:2,0:2:3:0,3,45	0/0:16,0:16:45:0,45,675	0/0:32,1:33:86:0,86,884	0/0:20,0:20:57:0,57,855	0/0:36,0:36:84:0,84,1260	0/0:26,0:26:72:0,72,1080	0/0:24,0:24:60:0,60,900	0/0:37,0:37:96:0,96,1440	0/0:37,1:38:87:0,87,1305	0/0:30,0:30:81:0,81,1215	0/0:16,0:16:39:0,39,585	0/0:9,0:9:27:0,27,234	0/0:6,0:6:9:0,9,135	0/0:25,0:25:63:0,63,945	0/0:29,0:29:75:0,75,1125	0/0:21,0:21:60:0,60,900	0/0:20,0:20:57:0,57,855	0/0:22,0:22:51:0,51,765	0/0:25,0:25:69:0,69,1035	0/0:29,0:29:81:0,81,1215	0/0:38,0:38:99:0,105,1575	0/0:40,0:40:99:0,108,1620	0/0:8,0:8:15:0,15,225	0/0:4,0:4:12:0,12,115	1/1:0,3:3:9:83,9,0:0,0,1,2	0/0:59,0:59:99:0,120,1800	0/0:5,0:5:12:0,12,180	0/0:36,1:37:83:0,83,920
wolves/coyote	48416139	A	G	7985.94	AC=27;AF=0.019;AN=1442;BaseQRankSum=-1.399e+00;ClippingRankSum=0.00;DP=20239;ExcessHet=0.0000;FS=5.851;InbreedingCoeff=0.4526;MLEAC=23;MLEAF=0.016;MQ=37.88;MQRankSum=0.00;QD=18.19;ReadPosRankSum=0.487;SOR=0.724;VQSLOD=6.73;culprit=DP	0/1:2,6:.:96:0|1:48416139_A_G:239,0,96:1,1,5,1	0/1:67,16:.:99:0|1:48416139_A_G:435,0,3014:26,41,8,8	0/1:3,6:9:99:0|1:48416139_A_G:243,0,148:1,2,3,3	0/0:7,0:7:21:.:.:0,21,209	0/0:12,0:12:36:.:.:0,36,364	0/0:23,0:23:63:.:.:0,63,945	0/0:6,0:6:18:.:.:0,18,156	0/0:7,0:7:15:.:.:0,15,225	0/0:9,0:9:27:.:.:0,27,251	0/0:32,0:32:84:.:.:0,84,1260	0/0:32,0:32:93:.:.:0,93,1395	0/0:23,2:25:32:.:.:0,32,587	0/0:17,0:17:39:.:.:0,39,585	0/0:8,0:8:24:.:.:0,24,246	0/0:9,1:10:12:.:.:0,12,263	0/0:13,0:13:39:.:.:0,39,399	0/0:2,0:2:6:.:.:0,6,61	0/0:11,0:11:24:.:.:0,24,360	0/0:29,0:29:84:.:.:0,84,1260	0/0:28,0:28:75:.:.:0,75,1125	0/0:21,0:21:60:.:.:0,60,900	0/0:38,0:38:99:.:.:0,105,1575	0/0:23,0:23:60:.:.:0,60,900	0/0:31,0:31:90:.:.:0,90,1350	0/1:20,12:.:99:0|1:48416139_A_G:426,0,1078:12,8,5,7	0/0:35,0:35:93:.:.:0,93,1395	0/1:12,11:.:99:0|1:48416139_A_G:426,0,667:7,5,6,5	1/1:0,13:13:39:1|1:48416139_A_G:567,39,0:0,0,3,10	1/1:0,8:8:24:1|1:48416139_A_G:351,24,0:0,0,4,4	0/0:27,0:27:72:.:.:0,72,1080	0/0:43,0:43:99:.:.:0,114,1710	0/0:35,0:35:90:.:.:0,90,1350	0/1:14,8:.:99:0|1:48416139_A_G:294,0,754:6,8,3,5	0/1:21,16:.:99:0|1:48416139_A_G:562,0,1067:7,14,9,7	0/0:39,0:39:99:.:.:0,111,1665	0/0:35,1:36:78:.:.:0,78,1060	0/0:31,0:31:87:.:.:0,87,1305	0/0:39,1:40:99:.:.:0,102,1530	1/1:0,4:4:12:1|1:48416139_A_G:180,12,0:0,0,2,2	1/1:0,2:2:6:1|1:48416139_A_G:90,6,0:0,0,2,0	1/1:0,2:2:6:.:.:54,6,0:0,0,1,1	0/1:20,28:50:99:.:.:1134,0,832:11,9,11,17	0/0:5,0:5:15:.:.:0,15,149	0/1:26,20:46:99:0|1:48416139_A_G:762,0,1249:14,12,13,7
wolves	48416142	G	A	7619.63	AC=22;AF=0.015;AN=1442;BaseQRankSum=1.38;ClippingRankSum=0.00;DP=20223;ExcessHet=0.0000;FS=5.794;InbreedingCoeff=0.3848;MLEAC=20;MLEAF=0.014;MQ=39.77;MQRankSum=0.00;QD=19.59;ReadPosRankSum=0.573;SOR=0.665;VQSLOD=6.05;culprit=DP	0/1:2,6:.:96:0|1:48416139_A_G:239,0,96:1,1,5,1	0/1:65,15:.:99:0|1:48416139_A_G:434,0,2964:26,39,7,8	0/1:3,6:9:99:0|1:48416139_A_G:243,0,148:1,2,3,3	0/0:8,0:8:24:.:.:0,24,214	0/0:12,0:12:33:.:.:0,33,495	0/0:23,0:23:63:.:.:0,63,945	0/0:5,1:6:2:.:.:0,2,116	0/0:7,0:7:15:.:.:0,15,225	0/0:10,0:10:30:.:.:0,30,286	0/0:30,1:31:63:.:.:0,63,898	0/0:32,0:32:87:.:.:0,87,1305	0/0:24,0:24:72:.:.:0,72,633	0/0:18,0:18:42:.:.:0,42,630	0/0:8,0:8:24:.:.:0,24,240	0/0:10,0:10:27:.:.:0,27,405	0/0:13,0:13:39:.:.:0,39,391	0/0:2,0:2:6:.:.:0,6,58	0/0:9,0:9:24:.:.:0,24,360	0/0:28,1:29:72:.:.:0,72,1080	0/0:29,0:29:75:.:.:0,75,1125	0/0:23,0:23:66:.:.:0,66,990	0/0:38,0:38:99:.:.:0,102,1530	0/0:24,0:24:57:.:.:0,57,855	0/0:31,1:32:69:.:.:0,69,900	0/1:20,11:.:99:0|1:48416139_A_G:426,0,1078:12,8,5,6	0/0:35,0:35:87:.:.:0,87,1305	0/1:12,11:.:99:0|1:48416139_A_G:426,0,667:7,5,6,5	1/1:0,13:13:39:1|1:48416139_A_G:567,39,0:0,0,3,10	1/1:0,8:8:24:1|1:48416139_A_G:351,24,0:0,0,4,4	0/0:28,0:28:75:.:.:0,75,1125	0/0:42,0:42:99:.:.:0,114,1710	0/0:36,0:36:87:.:.:0,87,1305	0/1:13,8:.:99:0|1:48416139_A_G:294,0,754:6,7,3,5	0/1:20,15:.:99:0|1:48416139_A_G:590,0,1064:7,13,9,6	0/0:39,0:39:84:.:.:0,84,1260	0/0:32,1:33:67:.:.:0,67,951	0/0:31,0:31:87:.:.:0,87,1305	0/0:37,0:37:99:.:.:0,102,1530	1/1:0,4:4:12:1|1:48416139_A_G:180,12,0:0,0,2,2	1/1:0,2:2:6:1|1:48416139_A_G:90,6,0:0,0,2,0	0/0:2,0:2:3:.:.:0,3,45	0/1:17,30:47:99:.:.:1188,0,832:9,8,11,19	0/0:8,0:8:21:.:.:0,21,315	0/1:26,20:46:99:0|1:48416139_A_G:762,0,1249:14,12,13,7
red wolves	48416195	G	A	259.57	AC=1;AF=6.935e-04;AN=1442;BaseQRankSum=0.190;DP=19038;ExcessHet=3.0284;FS=2.561;InbreedingCoeff=-0.0067;MLEAC=1;MLEAF=6.935e-04;MQ=60.00;MQRankSum=-7.350e-01;QD=4.64;ReadPosRankSum=0.789;SOR=1.244;VQSLOD=-1.413e+00;culprit=DP	0/0:6,1:7:0:0,0,143	0/1:40,16:.:99:309,0,1016:20,20,6,10	0/0:6,0:6:18:0,18,172	0/0:8,0:8:18:0,18,270	0/0:11,0:11:27:0,27,405	0/0:15,0:15:30:0,30,450	0/0:3,0:3:6:0,6,90	0/0:6,0:6:18:0,18,159	0/0:15,0:15:36:0,36,540	0/0:35,0:35:96:0,96,1440	0/0:45,0:45:99:0,117,1755	0/0:24,0:24:72:0,72,681	0/0:21,1:22:43:0,43,575	0/0:5,0:5:9:0,9,135	0/0:12,0:12:33:0,33,495	0/0:9,0:9:21:0,21,315	0/0:4,0:4:12:0,12,116	0/0:17,0:17:45:0,45,675	0/0:18,0:18:51:0,51,765	0/0:25,0:25:63:0,63,945	0/0:34,0:34:99:0,99,1485	0/0:32,0:32:87:0,87,1305	0/0:22,0:22:63:0,63,945	0/0:27,0:27:72:0,72,1080	0/0:27,0:27:69:0,69,1035	0/0:36,0:36:93:0,93,1395	0/0:22,0:22:60:0,60,900	0/0:15,1:16:36:0,36,399	0/0:5,0:5:15:0,15,148	0/0:24,0:24:63:0,63,945	0/0:39,0:39:99:0,114,1710	0/0:32,0:32:90:0,90,1350	0/0:18,0:18:48:0,48,720	0/0:32,0:32:87:0,87,1305	0/0:29,0:29:78:0,78,1170	0/0:21,0:21:48:0,48,720	0/0:30,0:30:72:0,72,1080	0/0:37,0:37:99:0,111,990	0/0:6,0:6:12:0,12,180	0/0:3,0:3:9:0,9,89	0/0:1,0:1:3:0,3,27	0/0:51,0:51:99:0,120,1800	0/0:10,0:10:24:0,24,360	0/0:39,0:39:99:0,108,1620
	48416290	T	TC	151577	AC=458;AF=0.320;AN=1430;BaseQRankSum=-6.700e-02;ClippingRankSum=0.00;DP=17576;ExcessHet=0.0001;FS=0.524;InbreedingCoeff=0.1374;MLEAC=464;MLEAF=0.324;MQ=40.57;MQRankSum=0.00;QD=17.15;ReadPosRankSum=0.00;SOR=0.656;VQSLOD=6.69;culprit=DP	0/0:8,0:8:21:.:.:0,21,315	0/0:55,0:55:99:.:.:0,120,1800	0/0:6,0:6:18:.:.:0,18,156	0/0:7,0:7:15:.:.:0,15,225	0/0:6,0:6:9:.:.:0,9,135	0/1:9,4:13:99:.:.:101,0,273:4,5,2,2	0/0:2,1:3:0:.:.:0,0,26	0/1:2,2:.:56:.:.:58,0,56:1,1,1,1	0/1:5,3:.:84:.:.:84,0,150:4,1,0,3	0/0:23,0:23:60:.:.:0,60,900	0/1:14,18:.:99:.:.:541,0,386:6,8,5,13	0/0:9,0:9:24:.:.:0,24,360	0/0:17,0:17:39:.:.:0,39,585	0/0:3,1:4:0:.:.:0,0,64	0/1:6,5:11:99:.:.:139,0,173:3,3,2,3	0/0:19,0:19:48:.:.:0,48,720	0/1:2,2:.:56:0|1:48416270_T_C:65,0,56:0,2,2,0	0/1:10,10:.:99:.:.:282,0,276:5,5,4,6	0/1:12,10:22:99:.:.:279,0,332:4,8,5,5	0/0:20,0:20:54:.:.:0,54,810	0/0:28,0:28:72:.:.:0,72,1080	0/1:19,14:.:99:.:.:390,0,556:11,8,3,11	0/0:26,0:26:57:.:.:0,57,855	0/1:10,17:.:99:.:.:503,0,261:7,3,5,12	0/1:23,8:.:99:.:.:215,0,706:11,12,2,6	0/0:25,0:25:66:.:.:0,66,990	0/0:14,0:14:39:.:.:0,39,585	1/1:0,10:10:30:.:.:345,30,0:0,0,5,5	1/1:0,6:6:18:.:.:207,18,0:0,0,2,4	0/0:31,0:31:81:.:.:0,81,1215	0/1:12,13:.:99:.:.:373,0,346:7,5,4,9	0/0:34,0:34:69:.:.:0,69,1035	0/1:11,13:.:99:.:.:368,0,307:3,8,7,6	1/1:0,13:.:39:.:.:443,39,0:0,0,5,8	0/0:27,0:27:72:.:.:0,72,1080	0/0:27,0:27:78:.:.:0,78,1170	0/0:21,0:21:51:.:.:0,51,765	0/0:42,0:42:99:.:.:0,114,1710	0/0:5,1:6:0:.:.:0,0,125	0/0:5,0:5:15:.:.:0,15,138	0/0:1,0:1:3:.:.:0,3,27	1/1:0,49:49:99:.:.:1661,147,0:0,0,27,22	0/0:10,0:10:30:.:.:0,30,290	0/1:21,22:43:99:.:.:610,0,566:6,15,11,11
red wolves	48416575	T	TA	313.79	AC=2;AF=1.704e-03;AN=1174;BaseQRankSum=0.176;DP=8858;ExcessHet=3.0215;FS=1.194;InbreedingCoeff=-0.0224;MLEAC=2;MLEAF=1.704e-03;MQ=35.38;MQRankSum=0.736;NEGATIVE_TRAIN_SITE;QD=7.30;ReadPosRankSum=0.736;SOR=0.456;VQSLOD=-2.292e+00;culprit=DP	0/1:1,2:.:12:36,0,12:1,0,1,1	0/1:20,20:.:99:359,0,327:7,13,9,11	0/0:3,0:3:9:0,9,84	0/0:1,0:1:3:0,3,30	./.:1,0:1:.:0,0,0	0/0:6,0:6:15:0,15,225	0/0:3,0:3:9:0,9,85	./.:0,0:0:.:0,0,0	0/0:4,0:4:12:0,12,113	0/0:29,0:29:72:0,72,1080	0/0:25,1:26:66:0,66,764	0/0:13,0:13:36:0,36,540	0/0:4,0:4:12:0,12,114	0/0:1,0:1:3:0,3,30	0/0:5,0:5:15:0,15,152	0/0:4,0:4:12:0,12,122	./.:1,0:1:.:0,0,0	0/0:8,0:8:24:0,24,219	0/0:12,0:12:30:0,30,450	0/0:15,1:16:17:0,17,418	0/0:20,0:20:54:0,54,810	0/0:20,0:20:57:0,57,855	0/0:23,0:23:63:0,63,945	0/0:13,0:13:36:0,36,540	0/0:22,0:22:57:0,57,855	0/0:19,0:19:48:0,48,720	0/0:12,0:12:24:0,24,360	0/0:4,0:4:12:0,12,111	0/0:3,0:3:9:0,9,90	0/0:11,0:11:33:0,33,338	0/0:19,0:19:51:0,51,765	0/0:21,0:21:54:0,54,810	0/0:13,0:13:33:0,33,495	0/0:13,0:13:36:0,36,540	0/0:13,0:13:36:0,36,540	0/0:15,0:15:39:0,39,585	0/0:13,0:13:36:0,36,540	0/0:16,0:16:42:0,42,630	./.:0,0:0:.:0,0,0	./.:0,0:0:.:0,0,0	./.:0,0:0:.:0,0,0	0/0:9,0:9:21:0,21,315	./.:0,0:0:.:0,0,0	0/0:10,0:10:30:0,30,281
red wolves	48416871	G	A	113.58	AC=2;AF=1.425e-03;AN=1404;BaseQRankSum=1.22;DP=13459;ExcessHet=3.0414;FS=9.606;InbreedingCoeff=-0.0117;MLEAC=2;MLEAF=1.425e-03;MQ=34.23;MQRankSum=-1.300e-02;QD=2.07;ReadPosRankSum=-3.900e-02;SOR=0.393;VQSLOD=-9.548e-01;culprit=QD	0/1:5,3:.:60:60,0,95:3,2,1,2	0/1:37,10:.:99:128,0,891:9,28,6,4	0/0:7,0:7:21:0,21,200	0/0:3,0:3:9:0,9,80	0/0:3,0:3:9:0,9,77	0/0:5,0:5:15:0,15,132	./.:0,0:0:.:0,0,0	0/0:3,0:3:9:0,9,78	0/0:4,0:4:12:0,12,115	0/0:25,0:25:75:0,75,743	0/0:20,0:20:60:0,60,602	0/0:11,0:11:33:0,33,313	0/0:5,0:5:15:0,15,141	0/0:1,0:1:3:0,3,30	0/0:12,0:12:36:0,36,343	0/0:3,0:3:9:0,9,73	0/0:6,0:6:18:0,18,149	0/0:7,0:7:21:0,21,191	0/0:18,0:18:54:0,54,509	0/0:24,0:24:72:0,72,723	0/0:27,0:27:78:0,78,1170	0/0:16,0:16:48:0,48,476	0/0:33,0:33:99:0,99,967	0/0:22,0:22:66:0,66,644	0/0:22,0:22:66:0,66,659	0/0:16,0:16:45:0,45,675	0/0:5,0:5:15:0,15,151	0/0:13,0:13:39:0,39,345	0/0:4,0:4:12:0,12,109	0/0:19,1:20:47:0,47,540	0/0:15,0:15:45:0,45,425	0/0:19,0:19:57:0,57,574	0/0:17,0:17:51:0,51,493	0/0:20,0:20:60:0,60,596	0/0:19,0:19:57:0,57,562	0/0:20,0:20:60:0,60,610	0/0:11,0:11:33:0,33,335	0/0:23,0:23:69:0,69,637	./.:0,0:0:.:0,0,0	./.:0,0:0:.:0,0,0	./.:0,0:0:.:0,0,0	0/0:42,0:42:99:0,120,1800	./.:0,0:0:.:0,0,0	0/0:51,0:51:99:0,120,1800
wolves	48416933	G	A	236.13	AC=6;AF=4.373e-03;AN=1372;BaseQRankSum=1.45;ClippingRankSum=0.937;DP=9251;ExcessHet=0.0001;FS=4.123;InbreedingCoeff=0.0392;MLEAC=4;MLEAF=2.915e-03;MQ=16.28;MQRankSum=0.727;QD=10.27;ReadPosRankSum=0.550;SOR=0.910;VQSLOD=-1.877e+00;culprit=DP	0/0:5,0:5:15:0,15,134	0/0:31,0:31:75:0,75,1125	0/0:3,0:3:9:0,9,80	0/0:1,0:1:3:0,3,20	./.:0,0:0:.:0,0,0	1/1:1,3:4:2:74,2,0:1,0,2,1	0/0:1,0:1:3:0,3,22	./.:0,0:0:.:0,0,0	0/0:3,0:3:6:0,6,90	0/0:13,0:13:30:0,30,450	0/0:12,0:12:24:0,24,360	0/1:3,4:7:54:92,0,54:1,2,4,0	1/1:0,2:.:6:53,6,0:0,0,1,1	0/0:3,0:3:9:0,9,86	0/0:5,0:5:9:0,9,135	./.:1,0:1:.:0,0,0	0/0:1,0:1:3:0,3,29	0/0:1,0:1:3:0,3,27	0/0:8,0:8:21:0,21,315	0/0:11,0:11:33:0,33,306	0/0:12,0:12:24:0,24,360	0/0:11,0:11:33:0,33,311	0/0:21,0:21:45:0,45,675	0/0:13,0:13:30:0,30,450	0/0:15,0:15:39:0,39,585	0/0:11,0:11:21:0,21,315	0/0:3,0:3:3:0,3,45	0/0:7,0:7:12:0,12,180	0/0:1,1:2:0:0,0,7	0/1:4,6:.:62:144,0,62:1,3,2,4	0/0:9,0:9:21:0,21,315	0/0:6,0:6:9:0,9,135	0/0:16,0:16:39:0,39,585	0/0:13,0:13:30:0,30,450	0/0:9,0:9:15:0,15,225	0/0:14,0:14:30:0,30,450	0/0:6,0:6:18:0,18,171	0/0:13,0:13:33:0,33,495	./.:0,0:0:.:0,0,0	./.:0,0:0:.:0,0,0	./.:0,0:0:.:0,0,0	0/0:37,0:37:90:0,90,1350	./.:0,0:0:.:0,0,0	0/0:44,1:45:99:0,117,1006
wolves	48417298	C	T	457.23	AC=4;AF=3.125e-03;AN=1280;BaseQRankSum=3.29;DP=6813;ExcessHet=0.0102;FS=5.237;InbreedingCoeff=0.0050;MLEAC=3;MLEAF=2.344e-03;MQ=40.00;MQRankSum=0.277;NEGATIVE_TRAIN_SITE;QD=11.72;ReadPosRankSum=1.09;SOR=1.751;VQSLOD=-2.377e+00;culprit=DP	1/1:0,3:.:9:86,9,0:0,0,3,0	0/1:12,11:.:99:269,0,278:5,7,6,5	0/0:12,0:12:27:0,27,405	0/0:3,0:3:6:0,6,90	0/0:4,0:4:12:0,12,105	0/0:9,0:9:12:0,12,180	./.:0,0:0:.:0,0,0	./.:0,0:0:.:0,0,0	0/0:13,0:13:36:0,36,540	0/0:23,0:23:54:0,54,810	0/0:16,0:16:39:0,39,585	0/0:9,0:9:27:0,27,249	0/0:7,0:7:18:0,18,270	0/0:2,0:2:6:0,6,58	0/0:16,0:16:42:0,42,630	0/0:2,0:2:6:0,6,55	0/0:4,0:4:12:0,12,112	0/0:8,0:8:18:0,18,270	0/0:11,0:11:30:0,30,450	0/0:29,0:29:72:0,72,1080	0/0:24,0:24:63:0,63,945	0/0:20,0:20:57:0,57,855	0/0:19,0:19:42:0,42,630	0/0:28,0:28:75:0,75,1125	0/0:23,0:23:66:0,66,990	0/0:17,0:17:45:0,45,675	0/1:5,8:.:99:207,0,110:5,0,8,0	0/0:21,0:21:57:0,57,855	0/0:5,0:5:12:0,12,180	0/0:15,0:15:36:0,36,540	0/0:17,1:18:33:0,33,490	0/0:19,0:19:36:0,36,540	0/0:8,0:8:21:0,21,315	0/0:20,0:20:51:0,51,765	0/0:26,0:26:72:0,72,1080	0/0:18,0:18:48:0,48,720	0/0:12,0:12:24:0,24,360	0/0:9,0:9:27:0,27,260	./.:0,0:0:.:0,0,0	./.:0,0:0:.:0,0,0	./.:0,0:0:.:0,0,0	0/0:14,0:14:39:0,39,585	./.:0,0:0:.:0,0,0	0/0:15,0:15:36:0,36,540
Domestic dogs	48416537	G	A	27077.5	AC=146;AF=0.115;AN=1274;BaseQRankSum=0.720;ClippingRankSum=0.00;DP=8999;ExcessHet=0.0003;FS=0.000;InbreedingCoeff=0.0884;MLEAC=157;MLEAF=0.123;MQ=25.69;MQRankSum=0.198;POSITIVE_TRAIN_SITE;QD=11.78;ReadPosRankSum=0.278;SOR=0.667;VQSLOD=-2.661e-01;culprit=DP	0/0:57,1:58:99:0,120,1800	0/0:2,0:2:6:0,6,50	0/0:23,0:23:60:0,60,900	0/0:4,0:4:12:0,12,93	0/0:4,0:4:12:0,12,114	0/0:13,0:13:33:0,33,495	0/0:3,1:4:0:0,0,50	0/0:5,0:5:12:0,12,180	0/0:19,0:19:54:0,54,810	0/0:9,0:9:18:0,18,270	0/0:6,0:6:18:0,18,158	0/0:1,0:1:3:0,3,25	0/0:31,0:31:84:0,84,1260	0/0:1,0:1:3:0,3,30	./.:1,1:2:.:0,0,0	0/0:23,0:23:54:0,54,810	0/0:24,0:24:63:0,63,945	0/0:31,0:31:90:0,90,1350	0/0:4,0:4:12:0,12,103	0/0:2,0:2:6:0,6,55	0/0:32,0:32:84:0,84,1260	0/0:32,0:32:90:0,90,1350	0/0:21,0:21:54:0,54,810	0/0:37,0:37:96:0,96,1440	0/0:1,0:1:3:0,3,24	0/0:10,0:10:27:0,27,405	0/0:12,1:13:27:0,27,325	0/0:8,1:9:13:0,13,200	0/0:3,0:3:9:0,9,76	0/0:19,0:19:57:0,57,517	0/0:18,0:18:48:0,48,720	0/0:21,0:21:48:0,48,720	0/0:20,0:20:57:0,57,855	0/0:20,0:20:60:0,60,520	0/0:22,0:22:57:0,57,855	0/0:19,0:19:54:0,54,810	0/0:23,0:23:63:0,63,945	0/0:13,0:13:39:0,39,345	0/0:14,0:14:42:0,42,380	0/0:15,0:15:39:0,39,585	0/0:16,0:16:48:0,48,440	0/0:14,0:14:36:0,36,540	./.:0,0:0:.:0,0,0	./.:0,0:0:.:0,0,0
Legend
homozygous reference allele
heterozygous
homozygous alternative allele
[truncated: 678 more columns]
